# Supplementary material for: Impact of the influx of Syrian refugees on domestic violence against Jordanian women: Evidence from the 2017–18 Jordan Population and Family Health Survey
Source: PLoS One. 2023 Nov 8;18(11):e0288144. doi: 10.1371/journal.pone.0288144 (PMC10631676; doi:10.1371/journal.pone.0288144)
Supplement: S1 Dataset — The full estimation results data in a spreadsheet csv file for the detailed results and power values. (CSV) [file pone.0288144.s008.csv]

=""	="(1)"	="(2)"	="(3)"	="(4)"	="(5)"	="(6)"	="(7)"	="(8)"	="(9)"	="(10)"	="(11)"	="(12)"	="(13)"	="(14)"	="(15)"	="(16)"
=""	="Any physical violence"	="Any sexual violence"	="Partner any type of violence"	="Partner physical violence"	="Partner sexual violence"	="Partner emotional violence"	="Husband controlling behaviors"	="Insults husband"	="Disobeys husband"	="Has relations with another man"	="Goes out without telling husband"	="Neglects the children"	="Argues with husband"	="Burns the food"	="Respondent works"	="Husband works"
="ATET"	=""	=""	=""	=""	=""	=""	=""	=""	=""	=""	=""	=""	=""	=""	=""	=""
="Share (0-10]%"	="-1.580"	="0.0695"	="-0.682"	="-1.899"	="0.0695"	="-0.0698"	="-0.340"	="0.621"	="0.954"	="1.222"	="0.161"	="0.728"	="0.400"	="-0.397"	="2.266*"	="0.205"
=""	="(-1.11)"	="(0.08)"	="(-0.37)"	="(-1.40)"	="(0.08)"	="(-0.04)"	="(-0.22)"	="(0.45)"	="(0.88)"	="(0.64)"	="(0.19)"	="(0.90)"	="(0.53)"	="(-0.78)"	="(2.01)"	="(0.16)"
="Share (10-20]%"	="-0.691"	="1.322"	="0.276"	="-0.952"	="1.322"	="1.310"	="-1.118"	="-0.104"	="1.685"	="0.470"	="-0.895"	="1.170"	="-0.269"	="0.140"	="1.729"	="3.072"
=""	="(-0.41)"	="(1.22)"	="(0.15)"	="(-0.63)"	="(1.22)"	="(0.75)"	="(-0.66)"	="(-0.06)"	="(1.07)"	="(0.17)"	="(-0.92)"	="(1.06)"	="(-0.24)"	="(0.22)"	="(1.12)"	="(1.91)"
="Share (20-40]%"	="-2.007"	="0.568"	="-1.931"	="-1.454"	="0.568"	="-2.818"	="7.095"	="5.242*"	="3.815"	="1.395"	="1.296"	="2.617"	="1.649"	="-2.024***"	="0.675"	="3.623"
=""	="(-0.95)"	="(0.46)"	="(-0.83)"	="(-0.74)"	="(0.46)"	="(-1.21)"	="(1.50)"	="(2.46)"	="(1.41)"	="(0.45)"	="(0.76)"	="(1.51)"	="(0.77)"	="(-3.93)"	="(0.41)"	="(1.67)"
="OME0"	=""	=""	=""	=""	=""	=""	=""	=""	=""	=""	=""	=""	=""	=""	=""	=""
="More than secondary education"	="-3.651**"	="-0.726"	="-3.655*"	="-2.404"	="-0.726"	="-3.449*"	="-0.813"	="-3.020*"	="-2.912**"	="-2.854"	="-0.523"	="-2.182*"	="-0.907"	="0.318"	="21.26***"	="5.363***"
=""	="(-2.63)"	="(-0.87)"	="(-2.08)"	="(-1.87)"	="(-0.87)"	="(-2.29)"	="(-0.50)"	="(-2.34)"	="(-2.86)"	="(-1.50)"	="(-0.60)"	="(-2.50)"	="(-1.32)"	="(0.63)"	="(16.63)"	="(4.62)"
="First cohabitated aged 18 or older"	="-0.258"	="0.279"	="-1.262"	="0.103"	="0.279"	="-2.712"	="1.108"	="-0.498"	="1.040"	="-0.195"	="-0.0973"	="1.290"	="-1.379"	="-0.107"	="1.810*"	="0.812"
=""	="(-0.15)"	="(0.25)"	="(-0.62)"	="(0.07)"	="(0.25)"	="(-1.39)"	="(0.65)"	="(-0.32)"	="(0.84)"	="(-0.11)"	="(-0.09)"	="(1.36)"	="(-1.40)"	="(-0.19)"	="(2.13)"	="(0.50)"
="Husband has more than secondary education"	="-2.681"	="-0.580"	="-4.443*"	="-2.699"	="-0.580"	="-3.451"	="0.00455"	="-4.087**"	="-2.644**"	="-2.057"	="-2.204**"	="-0.284"	="-1.635*"	="-0.487"	="2.638"	="4.949***"
=""	="(-1.75)"	="(-0.67)"	="(-2.27)"	="(-1.85)"	="(-0.67)"	="(-1.95)"	="(0.00)"	="(-3.21)"	="(-2.68)"	="(-1.08)"	="(-2.66)"	="(-0.36)"	="(-2.42)"	="(-1.06)"	="(1.94)"	="(3.95)"
="Husband is 10 or more years older"	="0.940"	="0.827"	="1.540"	="1.510"	="0.827"	="0.781"	="2.983"	="0.0125"	="-0.970"	="-2.533"	="0.627"	="-1.009"	="0.383"	="-0.0354"	="-0.312"	="-9.429***"
=""	="(0.55)"	="(0.84)"	="(0.77)"	="(0.93)"	="(0.84)"	="(0.43)"	="(1.73)"	="(0.01)"	="(-0.97)"	="(-1.35)"	="(0.76)"	="(-1.28)"	="(0.47)"	="(-0.07)"	="(-0.26)"	="(-5.94)"
="Used internet in last 12 months"	="-3.522*"	="-0.907"	="-3.658"	="-3.459*"	="-0.907"	="-2.715"	="-0.255"	="-7.213***"	="-6.256***"	="-3.945*"	="-4.113***"	="-3.991***"	="-4.377***"	="-2.628***"	="-1.178"	="14.52***"
=""	="(-1.96)"	="(-0.98)"	="(-1.93)"	="(-2.02)"	="(-0.98)"	="(-1.58)"	="(-0.15)"	="(-4.54)"	="(-4.73)"	="(-2.10)"	="(-3.99)"	="(-4.08)"	="(-5.11)"	="(-4.09)"	="(-1.25)"	="(9.37)"
="Five or more household members"	="-2.517"	="-0.313"	="-2.015"	="-2.902*"	="-0.313"	="-0.753"	="-0.687"	="1.721"	="0.0837"	="1.431"	="-0.243"	="2.015**"	="-1.826**"	="-0.734"	="1.930"	="-6.740***"
=""	="(-1.95)"	="(-0.43)"	="(-1.34)"	="(-2.32)"	="(-0.43)"	="(-0.60)"	="(-0.51)"	="(1.50)"	="(0.09)"	="(0.98)"	="(-0.35)"	="(3.06)"	="(-2.80)"	="(-1.51)"	="(1.72)"	="(-5.55)"
="Wealth quintile"	="-0.782"	="0.244"	="-1.014"	="-0.708"	="0.244"	="-0.674"	="-1.001"	="-2.414***"	="-1.713***"	="-2.823***"	="-1.069**"	="-1.040***"	="-0.848**"	="-0.153"	="2.371***"	="-0.218"
=""	="(-1.31)"	="(0.62)"	="(-1.39)"	="(-1.24)"	="(0.62)"	="(-1.10)"	="(-1.79)"	="(-5.42)"	="(-4.14)"	="(-4.12)"	="(-3.13)"	="(-3.60)"	="(-2.74)"	="(-0.79)"	="(5.61)"	="(-0.43)"
="_cons"	="20.49***"	="3.150*"	="27.30***"	="18.01***"	="3.150*"	="21.78***"	="15.28***"	="32.79***"	="23.55***"	="61.57***"	="14.86***"	="11.63***"	="15.34***"	="5.892***"	="-3.702*"	="70.91***"
=""	="(8.01)"	="(2.55)"	="(9.16)"	="(7.34)"	="(2.55)"	="(8.06)"	="(5.95)"	="(14.17)"	="(11.39)"	="(23.06)"	="(10.02)"	="(8.76)"	="(9.24)"	="(6.15)"	="(-2.31)"	="(29.86)"
="OME1"	=""	=""	=""	=""	=""	=""	=""	=""	=""	=""	=""	=""	=""	=""	=""	=""
="More than secondary education"	="-3.766"	="0.617"	="-1.151"	="-2.980"	="0.617"	="1.091"	="-4.604"	="-9.442***"	="-3.040"	="-4.484"	="-3.311*"	="-2.980*"	="-2.173"	="-0.708"	="25.30***"	="4.100"
=""	="(-1.64)"	="(0.69)"	="(-0.38)"	="(-1.37)"	="(0.69)"	="(0.38)"	="(-1.74)"	="(-4.05)"	="(-1.72)"	="(-1.48)"	="(-2.36)"	="(-2.44)"	="(-1.64)"	="(-1.02)"	="(11.05)"	="(1.84)"
="First cohabitated aged 18 or older"	="-4.872"	="-0.464"	="-4.437"	="-4.264"	="-0.464"	="-3.999"	="-2.745"	="6.096*"	="-0.213"	="2.539"	="0.0655"	="1.281"	="3.452*"	="0.776"	="-0.356"	="2.492"
=""	="(-1.81)"	="(-0.30)"	="(-1.37)"	="(-1.66)"	="(-0.30)"	="(-1.48)"	="(-0.83)"	="(2.18)"	="(-0.09)"	="(0.82)"	="(0.03)"	="(0.78)"	="(2.41)"	="(0.70)"	="(-0.20)"	="(0.96)"
="Husband has more than secondary education"	="1.299"	="-2.266"	="0.810"	="-0.396"	="-2.266"	="1.178"	="-1.668"	="-1.605"	="-1.316"	="0.544"	="0.893"	="2.004"	="-1.487"	="-0.336"	="4.531"	="10.50***"
=""	="(0.55)"	="(-1.95)"	="(0.24)"	="(-0.18)"	="(-1.95)"	="(0.37)"	="(-0.59)"	="(-0.72)"	="(-0.68)"	="(0.19)"	="(0.58)"	="(1.30)"	="(-0.95)"	="(-0.43)"	="(1.96)"	="(5.21)"
="Husband is 10 or more years older"	="-1.242"	="1.020"	="-1.899"	="-1.017"	="1.020"	="-0.791"	="1.572"	="1.599"	="2.778"	="1.397"	="2.138"	="0.161"	="0.582"	="0.452"	="-0.645"	="-7.932**"
=""	="(-0.43)"	="(0.65)"	="(-0.53)"	="(-0.37)"	="(0.65)"	="(-0.24)"	="(0.51)"	="(0.59)"	="(1.15)"	="(0.48)"	="(1.09)"	="(0.10)"	="(0.37)"	="(0.49)"	="(-0.30)"	="(-2.64)"
="Used internet in last 12 months"	="-3.845"	="-2.697"	="-0.541"	="-3.089"	="-2.697"	="-2.810"	="0.321"	="-7.546*"	="-7.922**"	="-7.745*"	="-2.332"	="-5.505**"	="-2.748"	="-0.315"	="-2.136"	="12.12***"
=""	="(-1.37)"	="(-1.42)"	="(-0.18)"	="(-1.28)"	="(-1.42)"	="(-0.95)"	="(0.12)"	="(-2.56)"	="(-2.88)"	="(-2.30)"	="(-1.24)"	="(-2.59)"	="(-1.66)"	="(-0.29)"	="(-1.23)"	="(4.47)"
="Five or more household members"	="-2.193"	="0.266"	="-0.680"	="-2.367"	="0.266"	="-1.849"	="-2.518"	="2.608"	="3.648*"	="5.773*"	="-0.315"	="0.124"	="0.555"	="-0.737"	="0.369"	="-7.187***"
=""	="(-0.84)"	="(0.26)"	="(-0.22)"	="(-0.94)"	="(0.26)"	="(-0.63)"	="(-0.83)"	="(1.35)"	="(2.23)"	="(2.32)"	="(-0.22)"	="(0.09)"	="(0.43)"	="(-0.73)"	="(0.18)"	="(-3.60)"
="Wealth quintile"	="-0.825"	="0.266"	="-1.720"	="-0.721"	="0.266"	="-1.989"	="-0.473"	="-3.284***"	="-1.648*"	="-5.737***"	="-1.357*"	="-1.350**"	="-0.831"	="-0.618"	="2.957***"	="-1.489"
=""	="(-0.76)"	="(0.53)"	="(-1.25)"	="(-0.73)"	="(0.53)"	="(-1.60)"	="(-0.48)"	="(-4.04)"	="(-2.20)"	="(-4.61)"	="(-2.51)"	="(-2.61)"	="(-1.61)"	="(-1.87)"	="(4.57)"	="(-1.79)"
="_cons"	="22.19***"	="4.639"	="26.26***"	="19.13***"	="4.639"	="24.68***"	="19.43***"	="31.81***"	="23.29***"	="68.26***"	="14.37***"	="15.20***"	="9.292***"	="4.575*"	="-1.635"	="74.29***"
=""	="(4.42)"	="(1.71)"	="(4.51)"	="(3.97)"	="(1.71)"	="(4.55)"	="(3.82)"	="(7.05)"	="(5.57)"	="(14.23)"	="(4.43)"	="(4.71)"	="(3.72)"	="(2.49)"	="(-0.56)"	="(18.31)"
="OME2"	=""	=""	=""	=""	=""	=""	=""	=""	=""	=""	=""	=""	=""	=""	=""	=""
="More than secondary education"	="-3.016"	="-1.149"	="-2.212"	="-1.409"	="-1.149"	="-0.966"	="-1.309"	="-5.887*"	="-5.495*"	="-5.183"	="-2.537"	="-2.263"	="-2.955"	="-1.541"	="15.08***"	="-1.947"
=""	="(-0.92)"	="(-0.56)"	="(-0.60)"	="(-0.53)"	="(-0.56)"	="(-0.28)"	="(-0.44)"	="(-2.19)"	="(-2.26)"	="(-1.23)"	="(-1.78)"	="(-1.35)"	="(-1.70)"	="(-1.22)"	="(5.15)"	="(-0.63)"
="First cohabitated aged 18 or older"	="-5.399"	="-1.564"	="-6.453"	="-6.900"	="-1.564"	="-4.467"	="0.157"	="4.838"	="3.593"	="2.547"	="-0.703"	="1.067"	="-0.304"	="-1.119"	="5.378**"	="2.411"
=""	="(-1.19)"	="(-0.47)"	="(-1.34)"	="(-1.62)"	="(-0.47)"	="(-1.02)"	="(0.04)"	="(1.29)"	="(1.06)"	="(0.72)"	="(-0.26)"	="(0.39)"	="(-0.14)"	="(-0.61)"	="(3.18)"	="(0.68)"
="Husband has more than secondary education"	="-0.899"	="-3.178"	="3.684"	="-0.400"	="-3.178"	="3.014"	="-2.272"	="-2.529"	="-0.260"	="1.028"	="-2.422"	="-0.552"	="-2.398"	="0.846"	="0.0657"	="3.656"
=""	="(-0.30)"	="(-1.92)"	="(0.94)"	="(-0.15)"	="(-1.92)"	="(0.81)"	="(-0.73)"	="(-0.85)"	="(-0.12)"	="(0.28)"	="(-1.57)"	="(-0.28)"	="(-1.45)"	="(0.85)"	="(0.02)"	="(1.25)"
="Husband is 10 or more years older"	="3.429"	="0.842"	="9.207*"	="3.136"	="0.842"	="7.461"	="-2.733"	="0.753"	="-2.740"	="-7.480"	="-2.155"	="-2.502"	="-2.058"	="-0.514"	="-5.707*"	="-9.284**"
=""	="(0.94)"	="(0.28)"	="(2.16)"	="(0.88)"	="(0.28)"	="(1.94)"	="(-0.95)"	="(0.22)"	="(-1.00)"	="(-1.63)"	="(-1.05)"	="(-1.16)"	="(-1.22)"	="(-0.31)"	="(-2.21)"	="(-2.68)"
="Used internet in last 12 months"	="5.259"	="-2.136"	="-1.361"	="3.411"	="-2.136"	="-1.575"	="-4.875"	="2.055"	="1.064"	="-0.589"	="-0.539"	="-2.704"	="0.491"	="-0.970"	="0.0877"	="6.215*"
=""	="(1.84)"	="(-0.87)"	="(-0.33)"	="(1.07)"	="(-0.87)"	="(-0.40)"	="(-1.44)"	="(0.56)"	="(0.32)"	="(-0.13)"	="(-0.24)"	="(-0.95)"	="(0.23)"	="(-0.74)"	="(0.04)"	="(2.07)"
="Five or more household members"	="-0.515"	="1.922"	="3.640"	="-0.109"	="1.922"	="4.405"	="0.113"	="0.0362"	="-2.110"	="5.388"	="0.628"	="1.829"	="-2.936"	="-2.173"	="-7.385*"	="-5.876*"
=""	="(-0.15)"	="(0.92)"	="(0.85)"	="(-0.03)"	="(0.92)"	="(1.10)"	="(0.04)"	="(0.01)"	="(-0.77)"	="(1.55)"	="(0.32)"	="(0.89)"	="(-1.37)"	="(-1.63)"	="(-2.34)"	="(-2.07)"
="Wealth quintile"	="-1.433"	="-0.699"	="-3.099*"	="-1.369"	="-0.699"	="-2.955*"	="-0.980"	="-2.272*"	="-2.989**"	="-5.006**"	="-1.056"	="-1.635*"	="-0.333"	="-0.472"	="3.912***"	="-0.295"
=""	="(-1.31)"	="(-1.00)"	="(-2.29)"	="(-1.26)"	="(-1.00)"	="(-2.34)"	="(-0.95)"	="(-2.25)"	="(-2.72)"	="(-3.20)"	="(-1.79)"	="(-2.02)"	="(-0.60)"	="(-1.21)"	="(4.21)"	="(-0.27)"
="_cons"	="16.63**"	="9.056*"	="28.25***"	="16.25**"	="9.056*"	="23.00***"	="19.76***"	="22.35***"	="23.23***"	="61.74***"	="12.40***"	="14.18***"	="11.09**"	="7.908**"	="0.0572"	="82.09***"
=""	="(3.05)"	="(1.97)"	="(4.36)"	="(3.06)"	="(1.97)"	="(3.99)"	="(3.86)"	="(3.94)"	="(4.44)"	="(9.47)"	="(3.65)"	="(3.38)"	="(3.29)"	="(2.75)"	="(0.01)"	="(16.65)"
="OME3"	=""	=""	=""	=""	=""	=""	=""	=""	=""	=""	=""	=""	=""	=""	=""	=""
="More than secondary education"	="-1.536"	="-3.532"	="-5.375"	="-5.203"	="-3.532"	="-4.519"	="-2.434"	="-0.642"	="-0.182"	="-4.112"	="-7.394*"	="-8.463*"	="-1.409"	="-0.0201"	="24.04***"	="-0.538"
=""	="(-0.21)"	="(-1.48)"	="(-0.72)"	="(-0.82)"	="(-1.48)"	="(-0.81)"	="(-0.38)"	="(-0.12)"	="(-0.04)"	="(-0.82)"	="(-2.48)"	="(-2.45)"	="(-0.47)"	="(-0.03)"	="(4.31)"	="(-0.15)"
="First cohabitated aged 18 or older"	="8.375"	="6.018**"	="12.78*"	="8.517"	="6.018**"	="7.414"	="0.102"	="1.075"	="5.700"	="8.430"	="2.229"	="1.090"	="1.706"	="-0.360"	="0.538"	="11.18*"
=""	="(1.66)"	="(2.68)"	="(2.40)"	="(1.93)"	="(2.68)"	="(1.54)"	="(0.02)"	="(0.14)"	="(1.44)"	="(1.58)"	="(0.69)"	="(0.30)"	="(0.67)"	="(-0.33)"	="(0.19)"	="(2.35)"
="Husband has more than secondary education"	="-6.775"	="-3.162*"	="-11.64*"	="-4.947"	="-3.162*"	="-10.88**"	="-8.978"	="-2.136"	="2.511"	="-3.820"	="7.241*"	="1.976"	="-0.257"	="1.145"	="-5.189"	="2.256"
=""	="(-1.11)"	="(-2.00)"	="(-1.99)"	="(-0.84)"	="(-2.00)"	="(-2.63)"	="(-1.38)"	="(-0.42)"	="(0.39)"	="(-0.70)"	="(1.99)"	="(0.58)"	="(-0.07)"	="(1.18)"	="(-1.12)"	="(0.60)"
="Husband is 10 or more years older"	="-6.939"	="-3.797"	="-14.29**"	="-7.792"	="-3.797"	="-8.523*"	="9.051"	="-0.909"	="-2.974"	="10.21"	="1.122"	="-0.0355"	="7.833"	="-1.232*"	="0.962"	="-2.607"
=""	="(-1.53)"	="(-1.33)"	="(-2.96)"	="(-1.96)"	="(-1.33)"	="(-2.08)"	="(0.74)"	="(-0.10)"	="(-0.51)"	="(1.91)"	="(0.29)"	="(-0.01)"	="(1.15)"	="(-2.01)"	="(0.24)"	="(-0.53)"
="Used internet in last 12 months"	="-10.28"	="-1.983"	="-11.37"	="-10.94"	="-1.983"	="-7.172"	="-19.49"	="-16.27*"	="-12.73*"	="-15.69*"	="-7.210"	="-7.214"	="-9.733"	="-1.903"	="-3.017"	="22.84***"
=""	="(-1.71)"	="(-0.55)"	="(-1.70)"	="(-1.76)"	="(-0.55)"	="(-1.15)"	="(-1.70)"	="(-2.23)"	="(-2.25)"	="(-2.28)"	="(-1.76)"	="(-1.70)"	="(-1.96)"	="(-1.21)"	="(-0.57)"	="(4.92)"
="Five or more household members"	="-9.748"	="0.248"	="-14.33*"	="-12.10"	="0.248"	="-8.377"	="-3.554"	="2.996"	="-0.200"	="11.27*"	="-4.506"	="-5.729"	="5.606"	="-0.704"	="0.538"	="-2.067"
=""	="(-1.53)"	="(0.10)"	="(-2.08)"	="(-1.88)"	="(0.10)"	="(-1.88)"	="(-0.71)"	="(0.71)"	="(-0.04)"	="(2.31)"	="(-1.54)"	="(-1.67)"	="(1.35)"	="(-1.04)"	="(0.18)"	="(-0.49)"
="Wealth quintile"	="-2.140"	="-1.890*"	="-0.423"	="-1.043"	="-1.890*"	="0.718"	="-3.077"	="-3.673"	="-3.368"	="-3.927"	="-3.989***"	="-1.550"	="-1.555"	="-0.721*"	="1.643"	="0.389"
=""	="(-1.05)"	="(-1.97)"	="(-0.19)"	="(-0.63)"	="(-1.97)"	="(0.42)"	="(-1.43)"	="(-1.54)"	="(-1.60)"	="(-1.52)"	="(-3.47)"	="(-1.70)"	="(-1.69)"	="(-2.04)"	="(0.80)"	="(0.25)"
="_cons"	="27.14*"	="8.440*"	="31.80***"	="25.92**"	="8.440*"	="19.24*"	="47.74***"	="45.31***"	="31.44***"	="60.43***"	="28.03***"	="25.32***"	="14.22**"	="5.023*"	="3.274"	="56.52***"
=""	="(2.57)"	="(2.10)"	="(3.36)"	="(2.65)"	="(2.10)"	="(2.01)"	="(3.51)"	="(4.78)"	="(3.51)"	="(6.34)"	="(4.05)"	="(3.36)"	="(2.82)"	="(2.06)"	="(0.58)"	="(6.06)"
="TME1"	=""	=""	=""	=""	=""	=""	=""	=""	=""	=""	=""	=""	=""	=""	=""	=""
="Used internet in last 12 months"	="0.0567"	="0.0567"	="0.0567"	="0.0567"	="0.0567"	="0.0567"	="0.0567"	="0.155"	="0.159"	="0.172"	="0.153"	="0.160"	="0.161"	="0.159"	="0.152"	="0.152"
=""	="(0.51)"	="(0.51)"	="(0.51)"	="(0.51)"	="(0.51)"	="(0.51)"	="(0.51)"	="(1.68)"	="(1.73)"	="(1.83)"	="(1.66)"	="(1.74)"	="(1.76)"	="(1.74)"	="(1.66)"	="(1.66)"
="Five or more household members"	="0.0207"	="0.0207"	="0.0207"	="0.0207"	="0.0207"	="0.0207"	="0.0207"	="0.0571"	="0.0572"	="0.0743"	="0.0474"	="0.0610"	="0.0558"	="0.0595"	="0.0532"	="0.0532"
=""	="(0.22)"	="(0.22)"	="(0.22)"	="(0.22)"	="(0.22)"	="(0.22)"	="(0.22)"	="(0.82)"	="(0.82)"	="(1.07)"	="(0.69)"	="(0.88)"	="(0.81)"	="(0.86)"	="(0.77)"	="(0.77)"
="Wealth quintile"	="0.0431"	="0.0431"	="0.0431"	="0.0431"	="0.0431"	="0.0431"	="0.0431"	="0.0147"	="0.00959"	="0.0224"	="0.0135"	="0.0115"	="0.0122"	="0.0125"	="0.0140"	="0.0140"
=""	="(1.09)"	="(1.09)"	="(1.09)"	="(1.09)"	="(1.09)"	="(1.09)"	="(1.09)"	="(0.53)"	="(0.35)"	="(0.80)"	="(0.49)"	="(0.42)"	="(0.45)"	="(0.46)"	="(0.51)"	="(0.51)"
="Median wealth quintile among Jordanian households"	="0.0884"	="0.0884"	="0.0884"	="0.0884"	="0.0884"	="0.0884"	="0.0884"	="0.123"	="0.129"	="0.113"	="0.126"	="0.127"	="0.123"	="0.127"	="0.126"	="0.126"
=""	="(0.87)"	="(0.87)"	="(0.87)"	="(0.87)"	="(0.87)"	="(0.87)"	="(0.87)"	="(1.25)"	="(1.32)"	="(1.14)"	="(1.28)"	="(1.30)"	="(1.25)"	="(1.29)"	="(1.28)"	="(1.28)"
="Urban"	="0.628*"	="0.628*"	="0.628*"	="0.628*"	="0.628*"	="0.628*"	="0.628*"	="0.697**"	="0.707**"	="0.687**"	="0.696**"	="0.702**"	="0.698**"	="0.699**"	="0.699**"	="0.699**"
=""	="(2.48)"	="(2.48)"	="(2.48)"	="(2.48)"	="(2.48)"	="(2.48)"	="(2.48)"	="(2.77)"	="(2.80)"	="(2.72)"	="(2.77)"	="(2.78)"	="(2.77)"	="(2.78)"	="(2.78)"	="(2.78)"
="Closest quartile"	="0"	="0"	="0"	="0"	="0"	="0"	="0"	="0"	="0"	="0"	="0"	="0"	="0"	="0"	="0"	="0"
=""	="(.)"	="(.)"	="(.)"	="(.)"	="(.)"	="(.)"	="(.)"	="(.)"	="(.)"	="(.)"	="(.)"	="(.)"	="(.)"	="(.)"	="(.)"	="(.)"
="Second-closest quartile"	="-0.780**"	="-0.780**"	="-0.780**"	="-0.780**"	="-0.780**"	="-0.780**"	="-0.780**"	="-0.745**"	="-0.739**"	="-0.739**"	="-0.741**"	="-0.746**"	="-0.733**"	="-0.746**"	="-0.739**"	="-0.739**"
=""	="(-2.91)"	="(-2.91)"	="(-2.91)"	="(-2.91)"	="(-2.91)"	="(-2.91)"	="(-2.91)"	="(-2.83)"	="(-2.80)"	="(-2.80)"	="(-2.82)"	="(-2.83)"	="(-2.79)"	="(-2.84)"	="(-2.81)"	="(-2.81)"
="Third-closest quartile"	="-0.824**"	="-0.824**"	="-0.824**"	="-0.824**"	="-0.824**"	="-0.824**"	="-0.824**"	="-0.762**"	="-0.766**"	="-0.781**"	="-0.775**"	="-0.777**"	="-0.770**"	="-0.774**"	="-0.774**"	="-0.774**"
=""	="(-3.07)"	="(-3.07)"	="(-3.07)"	="(-3.07)"	="(-3.07)"	="(-3.07)"	="(-3.07)"	="(-2.88)"	="(-2.89)"	="(-2.94)"	="(-2.93)"	="(-2.93)"	="(-2.91)"	="(-2.92)"	="(-2.92)"	="(-2.92)"
="Farthest quartile"	="-1.488***"	="-1.488***"	="-1.488***"	="-1.488***"	="-1.488***"	="-1.488***"	="-1.488***"	="-1.468***"	="-1.465***"	="-1.489***"	="-1.469***"	="-1.470***"	="-1.469***"	="-1.472***"	="-1.472***"	="-1.472***"
=""	="(-5.19)"	="(-5.19)"	="(-5.19)"	="(-5.19)"	="(-5.19)"	="(-5.19)"	="(-5.19)"	="(-5.17)"	="(-5.16)"	="(-5.23)"	="(-5.18)"	="(-5.18)"	="(-5.17)"	="(-5.19)"	="(-5.19)"	="(-5.19)"
="_cons"	="-1.608***"	="-1.608***"	="-1.608***"	="-1.608***"	="-1.608***"	="-1.608***"	="-1.608***"	="-1.779***"	="-1.794***"	="-1.785***"	="-1.773***"	="-1.787***"	="-1.776***"	="-1.785***"	="-1.779***"	="-1.779***"
=""	="(-4.00)"	="(-4.00)"	="(-4.00)"	="(-4.00)"	="(-4.00)"	="(-4.00)"	="(-4.00)"	="(-4.55)"	="(-4.61)"	="(-4.54)"	="(-4.55)"	="(-4.57)"	="(-4.54)"	="(-4.57)"	="(-4.55)"	="(-4.55)"
="TME2"	=""	=""	=""	=""	=""	=""	=""	=""	=""	=""	=""	=""	=""	=""	=""	=""
="Used internet in last 12 months"	="-0.0677"	="-0.0677"	="-0.0677"	="-0.0677"	="-0.0677"	="-0.0677"	="-0.0677"	="-0.0809"	="-0.0826"	="-0.0573"	="-0.0847"	="-0.0803"	="-0.0775"	="-0.0811"	="-0.0750"	="-0.0750"
=""	="(-0.45)"	="(-0.45)"	="(-0.45)"	="(-0.45)"	="(-0.45)"	="(-0.45)"	="(-0.45)"	="(-0.67)"	="(-0.68)"	="(-0.48)"	="(-0.70)"	="(-0.66)"	="(-0.64)"	="(-0.67)"	="(-0.62)"	="(-0.62)"
="Five or more household members"	="0.0275"	="0.0275"	="0.0275"	="0.0275"	="0.0275"	="0.0275"	="0.0275"	="0.0216"	="0.0151"	="0.0226"	="0.00887"	="0.0198"	="0.0139"	="0.0104"	="0.0160"	="0.0160"
=""	="(0.26)"	="(0.26)"	="(0.26)"	="(0.26)"	="(0.26)"	="(0.26)"	="(0.26)"	="(0.27)"	="(0.19)"	="(0.28)"	="(0.11)"	="(0.24)"	="(0.17)"	="(0.13)"	="(0.20)"	="(0.20)"
="Wealth quintile"	="-0.00454"	="-0.00454"	="-0.00454"	="-0.00454"	="-0.00454"	="-0.00454"	="-0.00454"	="-0.00602"	="-0.00267"	="-0.00329"	="-0.00222"	="0.000177"	="-0.00155"	="-0.000996"	="-0.00333"	="-0.00333"
=""	="(-0.09)"	="(-0.09)"	="(-0.09)"	="(-0.09)"	="(-0.09)"	="(-0.09)"	="(-0.09)"	="(-0.19)"	="(-0.08)"	="(-0.10)"	="(-0.07)"	="(0.01)"	="(-0.05)"	="(-0.03)"	="(-0.11)"	="(-0.11)"
="Median wealth quintile among Jordanian households"	="0.220"	="0.220"	="0.220"	="0.220"	="0.220"	="0.220"	="0.220"	="0.236*"	="0.236*"	="0.242*"	="0.234*"	="0.232*"	="0.234*"	="0.233*"	="0.236*"	="0.236*"
=""	="(1.80)"	="(1.80)"	="(1.80)"	="(1.80)"	="(1.80)"	="(1.80)"	="(1.80)"	="(2.10)"	="(2.10)"	="(2.13)"	="(2.07)"	="(2.07)"	="(2.08)"	="(2.08)"	="(2.10)"	="(2.10)"
="Urban"	="1.431***"	="1.431***"	="1.431***"	="1.431***"	="1.431***"	="1.431***"	="1.431***"	="1.497***"	="1.501***"	="1.517***"	="1.499***"	="1.509***"	="1.499***"	="1.499***"	="1.500***"	="1.500***"
=""	="(3.72)"	="(3.72)"	="(3.72)"	="(3.72)"	="(3.72)"	="(3.72)"	="(3.72)"	="(3.87)"	="(3.88)"	="(3.90)"	="(3.87)"	="(3.90)"	="(3.87)"	="(3.87)"	="(3.87)"	="(3.87)"
="Closest quartile"	="0"	="0"	="0"	="0"	="0"	="0"	="0"	="0"	="0"	="0"	="0"	="0"	="0"	="0"	="0"	="0"
=""	="(.)"	="(.)"	="(.)"	="(.)"	="(.)"	="(.)"	="(.)"	="(.)"	="(.)"	="(.)"	="(.)"	="(.)"	="(.)"	="(.)"	="(.)"	="(.)"
="Second-closest quartile"	="-0.810*"	="-0.810*"	="-0.810*"	="-0.810*"	="-0.810*"	="-0.810*"	="-0.810*"	="-0.765*"	="-0.762*"	="-0.755*"	="-0.765*"	="-0.766*"	="-0.756*"	="-0.762*"	="-0.764*"	="-0.764*"
=""	="(-2.51)"	="(-2.51)"	="(-2.51)"	="(-2.51)"	="(-2.51)"	="(-2.51)"	="(-2.51)"	="(-2.43)"	="(-2.42)"	="(-2.39)"	="(-2.43)"	="(-2.43)"	="(-2.40)"	="(-2.41)"	="(-2.42)"	="(-2.42)"
="Third-closest quartile"	="-0.930**"	="-0.930**"	="-0.930**"	="-0.930**"	="-0.930**"	="-0.930**"	="-0.930**"	="-0.877**"	="-0.868**"	="-0.876**"	="-0.867**"	="-0.869**"	="-0.866**"	="-0.877**"	="-0.870**"	="-0.870**"
=""	="(-2.82)"	="(-2.82)"	="(-2.82)"	="(-2.82)"	="(-2.82)"	="(-2.82)"	="(-2.82)"	="(-2.76)"	="(-2.73)"	="(-2.74)"	="(-2.72)"	="(-2.73)"	="(-2.72)"	="(-2.76)"	="(-2.73)"	="(-2.73)"
="Farthest quartile"	="-1.757***"	="-1.757***"	="-1.757***"	="-1.757***"	="-1.757***"	="-1.757***"	="-1.757***"	="-1.781***"	="-1.774***"	="-1.784***"	="-1.781***"	="-1.783***"	="-1.767***"	="-1.774***"	="-1.772***"	="-1.772***"
=""	="(-4.56)"	="(-4.56)"	="(-4.56)"	="(-4.56)"	="(-4.56)"	="(-4.56)"	="(-4.56)"	="(-4.82)"	="(-4.81)"	="(-4.82)"	="(-4.83)"	="(-4.84)"	="(-4.79)"	="(-4.81)"	="(-4.81)"	="(-4.81)"
="_cons"	="-2.926***"	="-2.926***"	="-2.926***"	="-2.926***"	="-2.926***"	="-2.926***"	="-2.926***"	="-2.994***"	="-3.004***"	="-3.057***"	="-2.992***"	="-3.013***"	="-3.007***"	="-2.999***"	="-3.011***"	="-3.011***"
=""	="(-5.95)"	="(-5.95)"	="(-5.95)"	="(-5.95)"	="(-5.95)"	="(-5.95)"	="(-5.95)"	="(-5.89)"	="(-5.90)"	="(-5.99)"	="(-5.89)"	="(-5.90)"	="(-5.91)"	="(-5.90)"	="(-5.92)"	="(-5.92)"
="TME3"	=""	=""	=""	=""	=""	=""	=""	=""	=""	=""	=""	=""	=""	=""	=""	=""
="Used internet in last 12 months"	="0.0145"	="0.0145"	="0.0145"	="0.0145"	="0.0145"	="0.0145"	="0.0145"	="0.0809"	="0.0818"	="0.101"	="0.0658"	="0.0761"	="0.0799"	="0.102"	="0.0561"	="0.0561"
=""	="(0.08)"	="(0.08)"	="(0.08)"	="(0.08)"	="(0.08)"	="(0.08)"	="(0.08)"	="(0.52)"	="(0.51)"	="(0.66)"	="(0.42)"	="(0.48)"	="(0.50)"	="(0.63)"	="(0.35)"	="(0.35)"
="Five or more household members"	="-0.146"	="-0.146"	="-0.146"	="-0.146"	="-0.146"	="-0.146"	="-0.146"	="-0.0594"	="-0.0557"	="-0.0423"	="-0.0729"	="-0.0699"	="-0.0706"	="-0.0755"	="-0.0661"	="-0.0661"
=""	="(-0.87)"	="(-0.87)"	="(-0.87)"	="(-0.87)"	="(-0.87)"	="(-0.87)"	="(-0.87)"	="(-0.54)"	="(-0.50)"	="(-0.39)"	="(-0.66)"	="(-0.64)"	="(-0.63)"	="(-0.69)"	="(-0.61)"	="(-0.61)"
="Wealth quintile"	="0.107"	="0.107"	="0.107"	="0.107"	="0.107"	="0.107"	="0.107"	="0.00127"	="0.00134"	="-0.0164"	="-0.00209"	="-0.00167"	="0.00550"	="-0.00185"	="0.00767"	="0.00767"
=""	="(1.65)"	="(1.65)"	="(1.65)"	="(1.65)"	="(1.65)"	="(1.65)"	="(1.65)"	="(0.03)"	="(0.03)"	="(-0.39)"	="(-0.05)"	="(-0.04)"	="(0.12)"	="(-0.04)"	="(0.16)"	="(0.16)"
="Median wealth quintile among Jordanian households"	="0.137"	="0.137"	="0.137"	="0.137"	="0.137"	="0.137"	="0.137"	="0.196"	="0.187"	="0.207"	="0.204"	="0.199"	="0.195"	="0.202"	="0.197"	="0.197"
=""	="(0.80)"	="(0.80)"	="(0.80)"	="(0.80)"	="(0.80)"	="(0.80)"	="(0.80)"	="(1.23)"	="(1.18)"	="(1.30)"	="(1.27)"	="(1.25)"	="(1.22)"	="(1.26)"	="(1.24)"	="(1.24)"
="Urban"	="1.453*"	="1.453*"	="1.453*"	="1.453*"	="1.453*"	="1.453*"	="1.453*"	="1.716**"	="1.739**"	="1.704**"	="1.718**"	="1.722**"	="1.715**"	="1.717**"	="1.733**"	="1.733**"
=""	="(2.41)"	="(2.41)"	="(2.41)"	="(2.41)"	="(2.41)"	="(2.41)"	="(2.41)"	="(2.87)"	="(2.91)"	="(2.85)"	="(2.87)"	="(2.88)"	="(2.87)"	="(2.87)"	="(2.89)"	="(2.89)"
="Closest quartile"	="0"	="0"	="0"	="0"	="0"	="0"	="0"	="0"	="0"	="0"	="0"	="0"	="0"	="0"	="0"	="0"
=""	="(.)"	="(.)"	="(.)"	="(.)"	="(.)"	="(.)"	="(.)"	="(.)"	="(.)"	="(.)"	="(.)"	="(.)"	="(.)"	="(.)"	="(.)"	="(.)"
="Second-closest quartile"	="-1.225**"	="-1.225**"	="-1.225**"	="-1.225**"	="-1.225**"	="-1.225**"	="-1.225**"	="-1.223**"	="-1.202**"	="-1.181**"	="-1.225**"	="-1.226**"	="-1.215**"	="-1.223**"	="-1.239**"	="-1.239**"
=""	="(-3.01)"	="(-3.01)"	="(-3.01)"	="(-3.01)"	="(-3.01)"	="(-3.01)"	="(-3.01)"	="(-3.08)"	="(-3.04)"	="(-2.98)"	="(-3.09)"	="(-3.09)"	="(-3.06)"	="(-3.08)"	="(-3.12)"	="(-3.12)"
="Third-closest quartile"	="-1.661***"	="-1.661***"	="-1.661***"	="-1.661***"	="-1.661***"	="-1.661***"	="-1.661***"	="-1.537***"	="-1.505***"	="-1.479***"	="-1.523***"	="-1.529***"	="-1.521***"	="-1.536***"	="-1.544***"	="-1.544***"
=""	="(-3.58)"	="(-3.58)"	="(-3.58)"	="(-3.58)"	="(-3.58)"	="(-3.58)"	="(-3.58)"	="(-3.49)"	="(-3.42)"	="(-3.36)"	="(-3.44)"	="(-3.47)"	="(-3.44)"	="(-3.47)"	="(-3.49)"	="(-3.49)"
="Farthest quartile"	="-2.603***"	="-2.603***"	="-2.603***"	="-2.603***"	="-2.603***"	="-2.603***"	="-2.603***"	="-2.649***"	="-2.631***"	="-2.580***"	="-2.615***"	="-2.594***"	="-2.607***"	="-2.588***"	="-2.602***"	="-2.602***"
=""	="(-4.49)"	="(-4.49)"	="(-4.49)"	="(-4.49)"	="(-4.49)"	="(-4.49)"	="(-4.49)"	="(-4.67)"	="(-4.64)"	="(-4.56)"	="(-4.62)"	="(-4.59)"	="(-4.61)"	="(-4.57)"	="(-4.60)"	="(-4.60)"
="_cons"	="-3.507***"	="-3.507***"	="-3.507***"	="-3.507***"	="-3.507***"	="-3.507***"	="-3.507***"	="-3.679***"	="-3.696***"	="-3.703***"	="-3.680***"	="-3.674***"	="-3.690***"	="-3.701***"	="-3.686***"	="-3.686***"
=""	="(-4.57)"	="(-4.57)"	="(-4.57)"	="(-4.57)"	="(-4.57)"	="(-4.57)"	="(-4.57)"	="(-4.94)"	="(-4.97)"	="(-4.97)"	="(-4.94)"	="(-4.93)"	="(-4.95)"	="(-4.96)"	="(-4.97)"	="(-4.97)"
="Mean of outcome in control group (0%)"	="11.95"	="2.620"	="17.17"	="10.26"	="2.620"	="13.18"	="13.48"	="19.59"	="14.53"	="49.00"	="8.516"	="6.996"	="8.225"	="3.381"	="13.66"	="78.42"
="* p<0.05	** p<0.01	*** p<0.001. OME and TME are the outcomes and treatment models	respectively."
="* p<0.05	** p<0.01	*** p<0.001"
